# Supplementary material for: Meta-analysis of factors influencing depression in cervical cancer patients
Source: Front Public Health. 2025 Nov 3;13:1657690. doi: 10.3389/fpubh.2025.1657690 (PMC12620220; doi:10.3389/fpubh.2025.1657690)
Supplement: Supplementary file 1 [file Supplementary_file_1.zip]

Archive with 4 entries (3 files):
- Supplementary Figure/
- Supplementary Figure/Family monthly income.png
- Supplementary Figure/neoplasm staging.png
- Supplementary Figure/standard of culture.png
